# Supplementary material for: Leaching Characteristics of Potentially Toxic Metals from Tailings at Lujiang Alum Mine, China
Source: Int J Environ Res Public Health. 2022 Dec 19;19(24):17063. doi: 10.3390/ijerph192417063 (PMC9779374; doi:10.3390/ijerph192417063)
Supplement: Supplementary file 1 [file ijerph-19-17063-s001.zip]

Archive with 1 entries (1 files):
- ijerph-1999987-supplementary.pdf
